# Supplementary material for: Integrative Proteo‐Transcriptomic Characterization of Androgenetic Alopecia Identifying ME1‐Mediated PPAR Signaling as a Potential Mediator
Source: J Cosmet Dermatol. 2024 Dec 13;24(2):e16726. doi: 10.1111/jocd.16726 (PMC11837229; doi:10.1111/jocd.16726)
Supplement: Supplementary file 4 — Data S1. [file JOCD-24-e16726-s003.zip]

Archive with 2 entries (2 files):
- .DS_Store
- revised supplementary methods.docx
